# Supplementary material for: Changes in the microflora on the seed surface and seed vigor of maize (Zea mays) under different conditions
Source: PLoS One. 2024 Nov 21;19(11):e0311258. doi: 10.1371/journal.pone.0311258 (PMC11581300; doi:10.1371/journal.pone.0311258)
Supplement: S1 Table — (XLSX) [file pone.0311258.s001.xlsx]

## Sheet: Germination rate
S1 Table. Germination rate of maize seeds under different storage conditions
RH33%	Repetition/time	12h	14h	16h	18h	20h	22h	24h	26h	28h	30h	32h	34h	36h	38h	40h	42h	44h	46h	48h
	1	0	0.0333333	0.0666667	0.1	0.133333	0.233333	0.3	0.466667	0.533333	0.766667	0.866667	0.9	0.9	1	1	1	1	1	1
	2	0	0.0333333	0.0666667	0.1	0.166667	0.2	0.3	0.433333	0.633333	0.766667	0.9	0.933333	0.933333	0.966667	1	1	1	1	1
	3	0	0.0333333	0.0333333	0.0666667	0.1	0.166667	0.333333	0.466667	0.6	0.733333	0.766667	0.9	0.933333	0.933333	0.966667	0.966667	0.966667	0.966667	0.966667
	4	0	0.0333333	0.0333333	0.1	0.133333	0.166667	0.166667	0.433333	0.566667	0.7	0.833333	0.866667	0.9	1	1	1	1	1	1
	5	0	0	0.0666667	0.1	0.1	0.133333	0.266667	0.466667	0.6	0.8	0.8	0.933333	0.966667	0.966667	0.966667	1	1	1	1
	6	0	0.0666667	0.0333333	0.0666667	0.0666667	0.133333	0.2	0.433333	0.533333	0.633333	0.766667	0.9	0.933333	0.966667	1	1	1	1	1
	7	0	0.0333333	0.0666667	0.1	0.166667	0.2	0.233333	0.466667	0.566667	0.633333	0.733333	0.766667	0.866667	0.933333	0.966667	0.966667	0.966667	0.966667	0.966667
	Mean	0	0.0333333	0.052381	0.0904762	0.12381	0.17619	0.257143	0.452381	0.57619	0.719048	0.809524	0.885714	0.919048	0.966667	0.985714	0.990476	0.990476	0.990476	0.990476
	Stdev	0	0.019245	0.0178174	0.016265	0.0370899	0.0370899	0.0599824	0.0178174	0.0370899	0.0662687	0.0599824	0.057275	0.03253	0.0272166	0.0178174	0.016265	0.016265	0.016265	0.016265
RH91%	Repetition/time	12h	14h	16h	18h	20h	22h	24h	26h	28h	30h	32h	34h	36h	38h	40h	42h	44h	46h	48h
	1	0	0	0	0	0	0	0	0	0	0.1	0.1	0.1	0.1	0.133333	0.133333	0.133333	0.133333	0.133333	0.133333
	2	0	0	0	0	0	0	0	0	0.0333333	0.0666667	0.0666667	0.0666667	0.0666667	0.1	0.1	0.1	0.1	0.1	0.1
	3	0	0	0	0	0	0	0	0	0.0333333	0.0333333	0.0666667	0.0666667	0.0666667	0.1	0.1	0.1	0.1	0.1	0.1
	4	0	0	0	0	0	0	0	0	0.0333333	0.0666667	0.1	0.1	0.133333	0.133333	0.133333	0.133333	0.133333	0.133333	0.133333
	5	0	0	0	0	0	0	0	0	0.0333333	0.0666667	0.1	0.1	0.133333	0.166667	0.166667	0.166667	0.166667	0.166667	0.166667
	6	0	0	0	0	0	0	0	0	0	0.0333333	0.0666667	0.0666667	0.1	0.1	0.1	0.1	0.1	0.1	0.1
	7	0	0	0	0	0	0	0	0	0.0333333	0.0333333	0.0666667	0.0666667	0.1	0.133333	0.133333	0.133333	0.133333	0.133333	0.133333
	Mean	0	0	0	0	0	0	0	0	0.0238095	0.0571429	0.0809524	0.0809524	0.1	0.12381	0.12381	0.12381	0.12381	0.12381	0.12381
	Stdev	0	0	0	0	0	0	0	0	0.016265	0.0251976	0.0178174	0.0178174	0.0272166	0.0251976	0.0251976	0.0251976	0.0251976	0.0251976	0.0251976
