# Supplementary material for: Changes in the microflora on the seed surface and seed vigor of maize (Zea mays) under different conditions
Source: PLoS One. 2024 Nov 21;19(11):e0311258. doi: 10.1371/journal.pone.0311258 (PMC11581300; doi:10.1371/journal.pone.0311258)
Supplement: S2 Table — (XLSX) [file pone.0311258.s002.xlsx]

## Sheet: Respiratory rate
S2 Table. Respiration rate of maize seeds under different storage conditions
	Repetition	Respiratory rate （mg·g-1·h-1）
33%RH 0h imbibition	1	0.0359207
	2	0.0344387
	3	0.0355898
	4	0.033618
	5	0.0337434
	6	0.0354029
	7	0.0360405
	8	0.0338432
	9	0.0347655
	10	0.0357044
	11	0.0347404
	12	0.0347329
	Mean	0.0348784
	Stdev	0.000857867
	Repetition	Respiratory rate（mg·g-1·h-1）
91%RH 0h imbibition	1	0.035478
	2	0.0346692
	3	0.0350076
	4	0.0341903
	5	0.0338255
	6	0.0333934
	7	0.03564
	8	0.0348306
	9	0.0343842
	10	0.0344468
	11	0.0338096
	12	0.0347737
	Mean	0.0345374
	Stdev	0.00067272
	Repetition	Respiratory rate（mg·g-1·h-1）
33%RH 24h imbibition	1	0.315057
	2	0.291621
	3	0.31096
	4	0.313918
	5	0.305793
	6	0.332316
	7	0.291775
	8	0.347837
	9	0.329365
	10	0.298429
	11	0.315244
	12	0.335454
	Mean	0.315647
	Stdev	0.0177371
	Repetition	Respiratory rate（mg·g-1·h-1）
91%RH 24h imbibition	1	0.27379
	2	0.306409
	3	0.303593
	4	0.292864
	5	0.25755
	6	0.265914
	7	0.275791
	8	0.260533
	9	0.247796
	10	0.312701
	11	0.285435
	12	0.275208
	Mean	0.279799
	Stdev	0.0207049
