# Supplementary material for: Changes in the microflora on the seed surface and seed vigor of maize (Zea mays) under different conditions
Source: PLoS One. 2024 Nov 21;19(11):e0311258. doi: 10.1371/journal.pone.0311258 (PMC11581300; doi:10.1371/journal.pone.0311258)
Supplement: S3 Table — (XLSX) [file pone.0311258.s003.xlsx]

## Sheet: MDA content 
S3 Table. MDA content of maize seed embryos under different storage conditions.
		MDA content （nmol·g-1）
RH33%	1	1.16251
	2	1.24436
	3	2.57614
	4	1.21443
	5	1.79664
	6	0.901364
	7	2.02412
	8	2.17245
	9	2.55225
	10	1.19032
	11	2.34929
	12	1.51081
	Mean	1.72456
	Stedv	0.596321
		MDA content（nmol·g-1）
RH33%	1	2.15403
	2	2.26672
	3	2.04245
	4	2.14484
	5	2.85846
	6	3.35139
	7	2.44141
	8	3.32871
	9	2.5269
	10	3.04063
	11	3.25051
	12	3.12322
	Mean	2.71077
	Stedv	0.501337
