# Supplementary material for: Changes in the microflora on the seed surface and seed vigor of maize (Zea mays) under different conditions
Source: PLoS One. 2024 Nov 21;19(11):e0311258. doi: 10.1371/journal.pone.0311258 (PMC11581300; doi:10.1371/journal.pone.0311258)
Supplement: S4 Table — (XLSX) [file pone.0311258.s004.xlsx]

## Sheet: ATP content
S4 Table. ATP content of maize seed embryos under different storage conditions.
	Repetition	ATP content（umol/gFw）
RH33% 0h imbibition	1	0.167278
	2	0.16522
	3	0.1679
	4	0.165711
	5	0.166772
	6	0.166737
	7	0.167859
	8	0.165848
	9	0.167965
	10	0.167125
	11	0.16644
	12	0.165125
	Mean	0.166665
	Stsdv	0.00101492
	Repetition	ATP content（umol/gFw）
RH91% 0h imbibition	1	0.1655
	2	0.166669
	3	0.165182
	4	0.165797
	5	0.167012
	6	0.164184
	7	0.166508
	8	0.164269
	9	0.165014
	10	0.163967
	11	0.167708
	12	0.167546
	Mean	0.16578
	Stsdv	0.00130779
	Repetition	ATP content（umol/gFw）
RH33% 24h imbibition	1	0.830561
	2	0.911016
	3	0.867598
	4	0.907452
	5	0.993038
	6	0.779041
	7	0.541923
	8	0.45352
	9	0.46259
	10	0.738463
	11	0.605521
	12	0.550389
	Mean	0.720093
	Stsdv	0.189465
	Repetition	ATP content（umol/gFw）
RH91% 24h imbibition	1	0.281976
	2	0.322814
	3	0.306041
	4	0.333729
	5	0.287647
	6	0.404594
	7	0.449973
	8	0.543537
	9	0.251664
	10	0.465875
	11	0.597145
	12	0.493911
	Mean	0.394909
	Stsdv	0.113846
