# Supplementary material for: Changes in the microflora on the seed surface and seed vigor of maize (Zea mays) under different conditions
Source: PLoS One. 2024 Nov 21;19(11):e0311258. doi: 10.1371/journal.pone.0311258 (PMC11581300; doi:10.1371/journal.pone.0311258)
Supplement: S5 Table — (XLSX) [file pone.0311258.s005.xlsx]

## Sheet: ATP synthase subunit qPCR
S5 Table. ATP synthase subunit qPCR for maize seed embryos under different storage conditions.
	zhengdan958 RH33% α	zhengdan958 RH91% α
Ct(5'end）	19.4005	22.0168
	19.3602	21.9165
	19.3417	21.8786
Ct(3'end）	19.1937	21.0264
	19.1598	21.0721
	19.1446	21.0381
R				Mean	Stsdv
zhengdan958 RH33% α	0.977223	1.00491	1.01787	1	0.0207616
zhengdan958 RH91% α	0.586423	0.628642	0.645396	0.620154	0.0303889
	zhengdan958 RH33%β	zhengdan958 RH91% β
Ct(5'end）	26.78	29.5901
	26.7746	29.5257
	26.7653	29.545				`
Ct(3'end）	24.2337	26.1762
	24.2108	26.1581
	24.2951	26.1085
R	1	2	3	Mean	Stsdv
zhengdan958 RH33% β	0.995353	0.999114	1.00553	1	0.00514747
zhengdan958 RH91% β	0.530061	0.554241	0.546893	0.543732	0.0123963
	zhengdan958 RH33% γ	zhengdan958 RH91% γ
Ct(5'end）	26.5798	29.695
	26.5809	29.519
	26.7479	29.5208
Ct(3'end）	26.235	27.6945
	26.3053	27.5453
	26.3169	27.5469
R	1	2	3	Mean	Stsdv
zhengdan958 RH33% γ	1.03832	1.03758	0.924105	1	0.0657277
zhengdan958 RH91% γ	0.297086	0.335636	0.335198	0.32264	0.0221315
	zhengdan958 RH33% δ	zhengdan958 RH91% δ
	25.7243	27.9485
Ct(5'end）	25.7192	27.8131
	25.8495	27.7671
Ct(3'end）	24.964	25.8436
	24.9608	25.8783
	25.2041	25.9973
R	1	2	3	Mean	Stsdv
zhengdan958 RH33% δ	1.02726	1.03087	0.941874	1	0.050371
zhengdan958 RH91% δ	0.399987	0.439346	0.453568	0.430967	0.0277561
	zhengdan958 RH33% ε	zhengdan958 RH91% ε
Ct(5'end）	25.185	21.9157
	25.1639	21.9107
	25.2429	21.831
Ct(3'end）	26.3511	23.0703
	26.3304	23.042
	26.332	23.105
R	1	2	3	Mean	Stsdv
zhengdan958RH33% ε	0.991233	0.976894	1.03187	1	0.0285186
zhengdan958RH91% ε	0.988571	0.985162	0.932181	0.968638	0.0316183
Gene ID	Primer direction	Primer sequence (5′–3′)	Position	Tm (℃)	Product length (bp)
Zm00001d040880-5' (ATP-α)	F	ACAGCCTTCTCTTCTCAT	314	59	123
	R	CTTAGTTCAGAGTTGCCTC	436	59.1
Zm00001d040880-3' (ATP-α)	F	GCGACTTAGGCATTACTC	1784	59	139
	R	CTAGTGGCATTCGATCAC	1922	59
Zm00001d038929-5' (ATP-β)	F	TGGACGCATCATAAATGTTA	494	59	88
	R	GGCTTCACGATGAATAGG	581	59
Zm00001d038929-3' (ATP-β)	F	GCAGTCATTCTACATGGTT	1589	59	88
	R	GAAGCCTCCTTATGAAGC	1676	58.9
Zm00001d028207-5' (ATP-γ)	F	CTCAAGTTGTGAGGAACC	305	59	188
	R	AATCACATTCTTCTTGACGT	492	59.1
Zm00001d028207-3' (ATP-γ)	F	CTCACGCTTACTTACAACA	1054	59	99
	R	TCTCTTCACCTATCCTTCAA	1152	59.1
Zm00001d006439-5' (ATP-δ)	F	AAGGAGGTTGACATGGTA	384	58.9	87
	R	CTTGAGCTCTGCAATTGT	470	59.4
Zm00001d006439-3' (ATP-δ)	F	TGATATTGTGGCTGTTGAG	559	59	149
	R	CACTGTGAACATCGACTC	707	59.2
Zm00001d044441-5' (ATP-ε)	F	GAAGGTCCATTTCTCCATC	229	59.1	77
	R	ATTCATCGGATTCTGTGC	305	58.9
Zm00001d044441-3' (ATP-ε)	F	AGTCATGTGAACATCATGG	479	59	84
	R	TAAGGACCAGACATAGAATCT	562	59.2
Zm00001d010159 (Actin1)	F	GAACTGCCATGATAAGGTTA	—	59	194
	R	GGTGACGAATATACGAGTG		59
