# Supplementary material for: Changes in the microflora on the seed surface and seed vigor of maize (Zea mays) under different conditions
Source: PLoS One. 2024 Nov 21;19(11):e0311258. doi: 10.1371/journal.pone.0311258 (PMC11581300; doi:10.1371/journal.pone.0311258)
Supplement: S6 Table — (XLSX) [file pone.0311258.s006.xlsx]

## Sheet: Seed surface area
S5 Table. ATP synthase subunit qPCR for maize seed embryos under different storage conditions.
	Repetition/cm2	1	2	3	4	5	6	7	8	9	10	11	12	13	14	15	16	17	18	19	20	21	22	23	24	25	26	27	28	29	30	Mean	Mean
embryo surface area	S1	0.22	0.185	0.182	0.44	0.315	0.2475	0.288	0.184	0.3	0.22	0.36	0.315	0.51	0.2925	0.156	0.096	0.1734	0.2565	0.2109	0.3034	0.234	0.3311	0.1672	0.2538	0.153	0.1375	0.1925	0.0875	0.253	0.351	0.247193	0.244524
	S2	0.2132	0.1248	0.1625	0.1806	0.11	0.1625	0.3645	0.1512	0.1672	0.1462	0.1764	0.3486	0.2925	0.1125	0.2115	0.3445	0.3844	0.442	0.3763	0.2072	0.2788	0.1248	0.2025	0.2397	0.4225	0.0126	0.1428	0.3705	0.608	0.1666	0.24158
	S3	0.2916	0.224	0.4275	0.0936	0.405	0.3192	0.2475	0.243	0.147	0.3591	0.612	0.126	0.459	0.1904	0.1488	0.135	0.198	0.162	0.165	0.2808	0.234	0.147	0.1625	0.1944	0.1044	0.084	0.2625	0.5544	0.1071	0.2592	0.2448
	Repetition/cm2	1	2	3	4	5	6	7	8	9	10	11	12	13	14	15	16	17	18	19	20	21	22	23	24	25	26	27	28	29	30	Mean	Mean
seed surface area	S1	1.98633	2.1859	2.03835	1.43161	2.42925	2.08153	1.33809	1.96881	1.76877	1.62623	2.16909	1.5979	1.81431	1.68652	2.01715	1.87643	2.0001	1.86056	1.75424	1.7912	2.11544	1.46655	2.01634	1.95462	1.79795	2.08866	1.86779	1.79543	2.03438	1.86981	1.88098	1.8876
	S2	2.20273	1.94282	2.14769	1.77729	1.56356	1.58767	1.95074	2.16316	1.70014	1.98508	2.73592	1.02552	1.35615	2.33041	1.97176	2.12307	1.68304	1.72291	2.04997	1.62734	1.81983	1.65909	2.39903	2.22632	2.10362	1.59326	1.98447	1.93399	1.76225	1.33778	1.88222
	S3	2.09581	2.16401	1.79425	1.83761	1.86289	2.37529	1.45565	1.68252	1.83589	2.15581	1.81496	1.70289	1.58674	1.67829	2.01147	1.97728	2.18592	1.92362	1.85372	1.88832	1.73714	2.25382	1.9965	1.97693	1.74721	1.74425	2.22918	1.4098	2.15246	1.85823	1.89961
